# Supplementary material for: Estimation of COVID-19 spread curves integrating global data and borrowing information
Source: PLoS One. 2020 Jul 29;15(7):e0236860. doi: 10.1371/journal.pone.0236860 (PMC7390340; doi:10.1371/journal.pone.0236860)
Supplement: S1 File — (ZIP) [file pone.0236860.s005.zip]

Archive with 25 entries (18 files):
- S1_File/
- S1_File/functions/
- S1_File/Estimation_of_COVID-19_spread_curves_files/figure-html/
- S1_File/Estimation_of_COVID-19_spread_curves_files/
- S1_File/Estimation_of_COVID-19_spread_curves_cache/
- S1_File/Estimation_of_COVID-19_spread_curves_cache/html/
- S1_File/dataset/
- S1_File/.Rhistory
- S1_File/dataset/design_matrix.csv
- S1_File/dataset/time_series_data.csv
- S1_File/Estimation_of_COVID-19_spread_curves.html
- S1_File/Estimation_of_COVID-19_spread_curves.Rmd
- S1_File/Estimation_of_COVID-19_spread_curves_cache/html/__packages
- S1_File/Estimation_of_COVID-19_spread_curves_cache/html/unnamed-chunk-2_390a9a0e594f7c34f766931b4cf6dd5b.RData
- S1_File/Estimation_of_COVID-19_spread_curves_cache/html/unnamed-chunk-2_390a9a0e594f7c34f766931b4cf6dd5b.rdb
- S1_File/Estimation_of_COVID-19_spread_curves_cache/html/unnamed-chunk-2_390a9a0e594f7c34f766931b4cf6dd5b.rdx
- S1_File/Estimation_of_COVID-19_spread_curves_files/figure-html/unnamed-chunk-10-1.png
- S1_File/Estimation_of_COVID-19_spread_curves_files/figure-html/unnamed-chunk-13-1.png
- S1_File/Estimation_of_COVID-19_spread_curves_files/figure-html/unnamed-chunk-16-1.png
- S1_File/Estimation_of_COVID-19_spread_curves_files/figure-html/unnamed-chunk-4-1.png
- S1_File/Estimation_of_COVID-19_spread_curves_files/figure-html/unnamed-chunk-7-1.png
- S1_File/functions/BHRM_cov.R
- S1_File/functions/flat_time_point.R
- S1_File/functions/visualizations_individual.R
- S1_File/readme.txt
