# Supplementary material for: Estimation of COVID-19 spread curves integrating global data and borrowing information
Source: PLoS One. 2020 Jul 29;15(7):e0236860. doi: 10.1371/journal.pone.0236860 (PMC7390340; doi:10.1371/journal.pone.0236860)
Supplement: S1 File — (ZIP) [file pone.0236860.s005.zip › S1_File/dataset/design_matrix.csv]

i	Country	Total_over_65	Female_per	Physician	Underweight_total	Median_age	Birth_rate	Alcohol_cons_rec	Alcohol_cons_unrec	Alcohol_consumers_total	Heavy_drinking_total	Alcohol_death_total	Doc_num_per	Hosp_bed	Life_expect_total_60	Dtt_dtp_immun	HepB3_immun	Hib3_immun	MCV1_immun	MCV2_immun	PCV3_immun
1	US	15.80765406	0.505200148	2.587433333	1.1	37.4	13.2	8.8	0.8	149	29	53	25.948	29	133	94	91	92	92	94	92
2	Russia	14.67470832	0.536617625	4.0434	1.4	38.3	11.8	8.1	3.6	122	38.8	32	40.139	82	94	97	97	94	98	97	82
3	Spain	19.37850752	0.508966414	3.9053	0.6	41.4	10.4	8.5	1.8	141	29.7	47	40.691	30	154	93	94	94	97	94	93
4	United Kingdom	18.39586567	0.506352743	2.78915	1	40.2	12.2	9.8	1.1	155	33.7	50	28.058	28	142	94	94	94	92	88	92
5	Italy	22.7516796	0.513766703	4.0004	0.8	44.3	9.2	7.1	1.9	139	25	41	40.931	34	150	95	95	94	93	89	92
6	Brazil	8.922837832	0.50829917	2.15005	2.7	30.3	14.9	6.5	1.2	89	19.7	73	21.499	22	117	83	83	83	84	69	84
7	France	20.03462475	0.515842404	3.223433333	1.6	40.6	12.3	11.8	2.4	160	36	62	32.349	65	159	96	90	95	90	80	92
8	Germany	21.461962	0.506603674	4.143233333	0.8	45.5	8.5	11.3	4.3	166	39.7	56	42.087	83	136	93	87	92	97	93	84
9	Iran	6.184573806	0.494391296	1.3131	3.7	28.5	18.8	0	1	55	0.1	4	11.4	15	97	99	99	99	99	98	92
10	China	10.92088354	0.48679374	1.7422	4.9	37.4	13.3	5.7	1.5	120	23.6	42	17.855	42	99	99	99	94	99	99	92
11	India	6.179955649	0.480235397	0.754133333	23.3	26.4	20.4	3	2.6	83	17	58	7.776	7	78	89	89	89	90	80	6
12	Peru	8.088392792	0.50337754	1.27	1.3	26.5	19.7	5.1	1.2	114	26.3	73	12.7	16	116	84	84	84	85	66	82
13	Canada	17.23200668	0.503915312	2.552975	1.1	40.1	11.3	8.1	0.9	131	24.2	49	26.102	27	157	91	71	91	90	87	81
14	Belgium	18.78874374	0.505933164	3.103366667	0.9	41.6	11.7	10.4	1.8	162	36.6	58	33.234	62	141	98	97	97	96	85	94
15	Saudi Arabia	3.314088023	0.424458472	2.4835	2	27.5	19.4	0.1	0	108	0.2	2	23.9	27	87	96	97	96	98	97	98
16	Netherlands	19.19619263	0.502209417	3.4714	0.9	41.8	10.7	7.5	0.6	150	31.6	41	35.067	47	140	93	92	93	93	89	93
17	Chile	11.52980166	0.507270321	1.08	0.7	33.1	13.9	7.9	1.4	138	22.9	58	10.8	22	134	95	95	95	93	93	93
18	Pakistan	4.312774311	0.485380748	0.89065	15	22.5	25.2	0	0.7	6	0.1	5	9.753	6	75	75	75	75	76	67	79
19	Switzerland	18.62321656	0.504271275	4.173266667	1.9	42	10.4	9.5	1.2	169	39.9	49	42.363	47	155	96	72	95	96	89	85
20	Portugal	21.95385754	0.527119573	3.866	0.9	42.2	8.7	10.6	2.1	144	31.3	63	33.356	34	145	99	98	99	99	96	98
21	Sweden	20.09552493	0.499457782	4.6302	1.1	41	12	7.2	2	154	32.4	41	53.996	26	146	97	92	97	97	95	97
22	Qatar	1.370070339	0.244952955	1.527	1.3	31.7	11	1.3	0.2	98	20.5	73	0.008	12	109	98	98	98	99	95	98
23	Singapore	11.46338019	0.476581205	2.17365	5.9	38.1	9.9	1.8	0.5	146	32.2	23	23.063	24	150	96	96	96	95	84	82
24	Ireland	13.8658017	0.504255068	2.89795	0.8	35.3	15.4	11.3	1.2	170	40.5	55	30.861	28	141	94	94	94	92	92	90
25	United Arab Emirates	1.085000985	0.306366895	2.2195	1.7	30	14.5	2.1	0	18	6.4	40	23.944	12	102	99	99	99	99	99	99
26	Poland	17.51781676	0.515307062	2.333633333	1.3	38.8	10.8	10.5	1.7	140	38.9	73	23.998	65	118	95	91	95	93	92	60
27	Japan	27.57636991	0.51159259	2.3766	7	45.9	8.4	6.9	1.1	121	28.7	46	24.118	134	162	99	94	99	97	93	98
28	Israel	11.97698602	0.502981269	3.1642	0.9	30.1	20.3	2.6	0.5	119	18.4	24	32.176	31	147	98	97	98	98	96	94
29	Romania	18.33870139	0.513437448	2.2586	1.3	39.4	10.3	10.4	2.2	136	39	84	22.586	63	101	86	93	86	90	81	92
30	Austria	19.00156646	0.508294246	5.069866667	1.6	42.7	9.5	11.4	0.3	163	37.7	57	51.441	76	144	85	85	85	94	84	92
