# Supplementary material for: Estimation of COVID-19 spread curves integrating global data and borrowing information
Source: PLoS One. 2020 Jul 29;15(7):e0236860. doi: 10.1371/journal.pone.0236860 (PMC7390340; doi:10.1371/journal.pone.0236860)
Supplement: S1 File — (ZIP) [file pone.0236860.s005.zip › S1_File/dataset/time_series_data.csv]

i	country_region	1/22/2020	1/23/2020	1/24/2020	1/25/2020	1/26/2020	1/27/2020	1/28/2020	1/29/2020	1/30/2020	1/31/2020	2/1/2020	2/2/2020	2/3/2020	2/4/2020	2/5/2020	2/6/2020	2/7/2020	2/8/2020	2/9/2020	2/10/2020	2/11/2020	2/12/2020	2/13/2020	2/14/2020	2/15/2020	2/16/2020	2/17/2020	2/18/2020	2/19/2020	2/20/2020	2/21/2020	2/22/2020	2/23/2020	2/24/2020	2/25/2020	2/26/2020	2/27/2020	2/28/2020	2/29/2020	3/1/2020	3/2/2020	3/3/2020	3/4/2020	3/5/2020	3/6/2020	3/7/2020	3/8/2020	3/9/2020
1	US	1	1	2	2	5	5	5	5	5	7	8	8	11	11	11	11	11	11	11	11	12	12	13	13	13	13	13	13	13	13	15	15	15	51	51	57	58	60	68	74	98	118	149	217	262	402	518	583
2	Russia	0	0	0	0	0	0	0	0	0	2	2	2	2	2	2	2	2	2	2	2	2	2	2	2	2	2	2	2	2	2	2	2	2	2	2	2	2	2	2	2	3	3	3	4	13	13	17	17
3	Spain	0	0	0	0	0	0	0	0	0	0	1	1	1	1	1	1	1	1	2	2	2	2	2	2	2	2	2	2	2	2	2	2	2	2	6	13	15	32	45	84	120	165	222	259	400	500	673	1073
4	United Kingdom	0	0	0	0	0	0	0	0	0	2	2	2	2	2	2	2	3	3	3	8	8	9	9	9	9	9	9	9	9	9	9	9	9	13	13	13	15	20	23	36	40	51	86	116	164	207	274	322
5	Italy	0	0	0	0	0	0	0	0	0	2	2	2	2	2	2	2	3	3	3	3	3	3	3	3	3	3	3	3	3	3	20	62	155	229	322	453	655	888	1128	1694	2036	2502	3089	3858	4636	5883	7375	9172
6	Brazil	0	0	0	0	0	0	0	0	0	0	0	0	0	0	0	0	0	0	0	0	0	0	0	0	0	0	0	0	0	0	0	0	0	0	0	1	1	1	2	2	2	2	4	4	13	13	20	25
7	France	0	0	2	3	3	3	4	5	5	5	6	6	6	6	6	6	6	11	11	11	11	11	11	11	12	12	12	12	12	12	12	12	12	12	14	18	38	57	100	130	191	204	288	380	656	959	1136	1219
8	Germany	0	0	0	0	0	1	4	4	4	5	8	10	12	12	12	12	13	13	14	14	16	16	16	16	16	16	16	16	16	16	16	16	16	16	17	27	46	48	79	130	159	196	262	482	670	799	1040	1176
9	Iran	0	0	0	0	0	0	0	0	0	0	0	0	0	0	0	0	0	0	0	0	0	0	0	0	0	0	0	0	2	5	18	28	43	61	95	139	245	388	593	978	1501	2336	2922	3513	4747	5823	6566	7161
10	China	548	643	920	1406	2075	2877	5509	6087	8141	9802	11891	16630	19716	23707	27440	30587	34110	36814	39829	42354	44386	44759	59895	66358	68413	70513	72434	74211	74619	75077	75550	77001	77022	77241	77754	78166	78600	78928	79356	79932	80136	80261	80386	80537	80690	80770	80823	80860
11	India	0	0	0	0	0	0	0	0	1	1	1	2	3	3	3	3	3	3	3	3	3	3	3	3	3	3	3	3	3	3	3	3	3	3	3	3	3	3	3	3	5	5	28	30	31	34	39	43
12	Peru	0	0	0	0	0	0	0	0	0	0	0	0	0	0	0	0	0	0	0	0	0	0	0	0	0	0	0	0	0	0	0	0	0	0	0	0	0	0	0	0	0	0	0	0	1	1	6	7
13	Canada	0	0	0	0	1	1	2	2	2	4	4	4	4	4	5	5	7	7	7	7	7	7	7	7	7	7	8	8	8	8	9	9	9	10	11	11	13	14	20	24	27	30	33	37	49	54	64	77
14	Belgium	0	0	0	0	0	0	0	0	0	0	0	0	0	1	1	1	1	1	1	1	1	1	1	1	1	1	1	1	1	1	1	1	1	1	1	1	1	1	1	2	8	13	23	50	109	169	200	239
15	Saudi Arabia	0	0	0	0	0	0	0	0	0	0	0	0	0	0	0	0	0	0	0	0	0	0	0	0	0	0	0	0	0	0	0	0	0	0	0	0	0	0	0	0	1	1	1	5	5	5	11	15
16	Netherlands	0	0	0	0	0	0	0	0	0	0	0	0	0	0	0	0	0	0	0	0	0	0	0	0	0	0	0	0	0	0	0	0	0	0	0	0	1	1	6	10	18	24	38	82	128	188	265	321
17	Chile	0	0	0	0	0	0	0	0	0	0	0	0	0	0	0	0	0	0	0	0	0	0	0	0	0	0	0	0	0	0	0	0	0	0	0	0	0	0	0	0	0	1	1	4	4	4	8	8
18	Pakistan	0	0	0	0	0	0	0	0	0	0	0	0	0	0	0	0	0	0	0	0	0	0	0	0	0	0	0	0	0	0	0	0	0	0	0	2	2	2	4	4	4	5	5	5	6	6	6	6
19	Switzerland	0	0	0	0	0	0	0	0	0	0	0	0	0	0	0	0	0	0	0	0	0	0	0	0	0	0	0	0	0	0	0	0	0	0	1	1	8	8	18	27	42	56	90	114	214	268	337	374
20	Portugal	0	0	0	0	0	0	0	0	0	0	0	0	0	0	0	0	0	0	0	0	0	0	0	0	0	0	0	0	0	0	0	0	0	0	0	0	0	0	0	0	2	2	5	8	13	20	30	30
21	Sweden	0	0	0	0	0	0	0	0	0	1	1	1	1	1	1	1	1	1	1	1	1	1	1	1	1	1	1	1	1	1	1	1	1	1	1	2	7	7	12	14	15	21	35	94	101	161	203	248
22	Qatar	0	0	0	0	0	0	0	0	0	0	0	0	0	0	0	0	0	0	0	0	0	0	0	0	0	0	0	0	0	0	0	0	0	0	0	0	0	0	1	3	3	7	8	8	8	8	15	18
23	Singapore	0	1	3	3	4	5	7	7	10	13	16	18	18	24	28	28	30	33	40	45	47	50	58	67	72	75	77	81	84	84	85	85	89	89	91	93	93	93	102	106	108	110	110	117	130	138	150	150
24	Ireland	0	0	0	0	0	0	0	0	0	0	0	0	0	0	0	0	0	0	0	0	0	0	0	0	0	0	0	0	0	0	0	0	0	0	0	0	0	0	1	1	1	2	6	6	18	18	19	21
25	United Arab Emirates	0	0	0	0	0	0	0	4	4	4	4	5	5	5	5	5	5	7	7	8	8	8	8	8	8	9	9	9	9	9	9	13	13	13	13	13	13	19	21	21	21	27	27	29	29	45	45	45
26	Poland	0	0	0	0	0	0	0	0	0	0	0	0	0	0	0	0	0	0	0	0	0	0	0	0	0	0	0	0	0	0	0	0	0	0	0	0	0	0	0	0	0	0	1	1	5	5	11	16
27	Japan	2	2	2	2	4	4	7	7	11	15	20	20	20	22	22	22	25	25	26	26	26	28	28	29	43	59	66	74	84	94	105	122	147	159	170	189	214	228	241	256	274	293	331	360	420	461	502	511
28	Israel	0	0	0	0	0	0	0	0	0	0	0	0	0	0	0	0	0	0	0	0	0	0	0	0	0	0	0	0	0	0	1	1	1	1	1	2	3	4	7	10	10	12	15	20	37	43	61	61
29	Romania	0	0	0	0	0	0	0	0	0	0	0	0	0	0	0	0	0	0	0	0	0	0	0	0	0	0	0	0	0	0	0	0	0	0	0	1	1	3	3	3	3	3	4	6	9	9	15	15
30	Austria	0	0	0	0	0	0	0	0	0	0	0	0	0	0	0	0	0	0	0	0	0	0	0	0	0	0	0	0	0	0	0	0	0	0	2	2	3	3	9	14	18	21	29	41	55	79	104	131
[truncated: 66 more columns]
