# Supplementary material for: Estimation of COVID-19 spread curves integrating global data and borrowing information
Source: PLoS One. 2020 Jul 29;15(7):e0236860. doi: 10.1371/journal.pone.0236860 (PMC7390340; doi:10.1371/journal.pone.0236860)
Supplement: S1 File — (ZIP) [file pone.0236860.s005.zip › S1_File/functions/BHRM_cov.R]

# Bayesian Hierarchical Richard model with covariaates
BHRM_cov = function(Y,X,seed.no=1,burn=2000,nmc=2000,thin=10, varrho = 0, pro.var.theta.2 = 0.0002, pro.var.theta.3 = 0.05, mu = 0, rho.sq = 1){
  
  # Y: N-by-T time sereis data for N countries for T days
  # X: N-by-p design matrix (Should be column-wised standardized in advance)
  # Index: i=1:N index for country || t=1:T index for time points || j=1:p index for covariates
  # burn: no of burn
  # nmc: no of iterations after burn
  # thin: no of thining for the nmc
  # varrho: hyper-parameter for the diffuse prior error variances ~ IG(varrho,varrho)
  # pro.var.theta.2 and pro.var.theta.2: proposal variances for the MH algorithms to sample from theta.2.i and theta.3.i  
  
  # Calling packages
  {
    library(mvtnorm)
    library(truncdist)
    library(nleqslv)
  }
  
  # About Data
  {
    N = nrow(Y) ; T.days = ncol(Y) ; p = ncol(X)
    y = function(i){
      y = as.numeric(Y[i,]) 
      return(y)
    }
  }
  
  # MCMC setting
  {
    burn = burn
    nmc = nmc
    thin = thin
    S = burn + nmc
  }
  
  # Make rooms for parameters
  {
    # Model parameters & measurement error
    theta.1.vec = matrix(rep(0, N*S), nrow = N, ncol = S)
    theta.2.vec = matrix(rep(0, N*S), nrow = N, ncol = S)
    theta.3.vec = matrix(rep(0, N*S), nrow = N, ncol = S)
    xi.vec = matrix(rep(0, N*S), nrow = N, ncol = S)
    sigma.sq = rep(0,S)
    
    # Prior
    alpha.1 = rep(0,S)
    alpha.2 = rep(0,S)
    alpha.3 = rep(0,S)
    sigma.1.sq = rep(0,S)
    sigma.2.sq = rep(0,S)
    sigma.3.sq = rep(0,S)
    
    # Horseshoe prior
    beta.1.vec = matrix(rep(0, p*S), nrow = p, ncol = S)
    beta.2.vec = matrix(rep(0, p*S), nrow = p, ncol = S)
    beta.3.vec = matrix(rep(0, p*S), nrow = p, ncol = S)
    lambda.1.vec = matrix(rep(0, p*S), nrow = p, ncol = S)
    lambda.2.vec = matrix(rep(0, p*S), nrow = p, ncol = S)
    lambda.3.vec = matrix(rep(0, p*S), nrow = p, ncol = S)
    tau.1 = rep(0,S)
    tau.2 = rep(0,S)
    tau.3 = rep(0,S)
  }
  
  # Decide initial values
  {
    for (i in 1:N){
      
      temp.d = data.frame(y=y(i), t=c(1:T.days))
      
      theta.1.vec[i,1] = max(temp.d$y)
      theta.3.vec[i,1] = which.max(diff(temp.d$y))
      
      xi.vec[i,1] = 0.1
      
      f = function(t, theta.1,theta.2, theta.3, xi){
        # (Original) Richard model
        # theta.1: K : final epidemic size : real number
        # theta.2: r : intrinsic growth rate : real number
        # theta.3: tau : disease turning point : real number
        # xi: shape parameter (measuring deviation from symmetric, xi = 1 => SYMMETRIC)
        res = theta.1/( 1 + xi*exp(-theta.2*(t - theta.3)))^(1/xi)
        return(res)
      }
      
      eps = 0.00000001
      temp.ft = function(x){
        nomi = log(f(t = theta.3.vec[i,1] + eps, theta.1 = theta.1.vec[i,1], theta.2 = x, theta.3 = theta.3.vec[i,1], xi = xi.vec[i,1])/
                     f(t = theta.3.vec[i,1], theta.1 = theta.1.vec[i,1], theta.2 = x, theta.3 = theta.3.vec[i,1], xi = xi.vec[i,1]))
        denom = eps
        # nomi/denom corresponds to the derivative of the logarithm of the Richard curve
        res = x/2 - nomi/denom
        return(res)
      }
      
      theta.2.vec[i,1] = nleqslv(x = 0.1, fn = temp.ft)$x
      
    }
    
    
    sigma.sq[1] = 1
    alpha.1[1] = 1
    alpha.2[1] = 1
    alpha.3[1] = 1
    sigma.1.sq[1] = 1
    sigma.2.sq[1] = 1
    sigma.3.sq[1] = 1
    
    # Horseshoe prior
    beta.1.vec[,1] = rep(0,p)
    beta.2.vec[,1] = rep(0,p)
    beta.3.vec[,1] = rep(0,p)
    lambda.1.vec[,1] = rep(1,p)
    lambda.2.vec[,1] = rep(1,p)
    lambda.3.vec[,1] = rep(1,p)
    tau.1[1] = 1
    tau.2[1] = 1
    tau.3[1] = 1
  }
  
  # Seed no of Gibbs sampler (for replication purpose)
  {
    set.seed(seed.no)  
  }
  
  # Gibbs sampler
  for (s in 1:(S-1)){
    
    # Define necessary functions
    if (s == 1){
      
      # norm function
      norm_vec = function( x , y = rep(0,length(x)) ) {
        norm_vector = sqrt(sum((x-y)^2))
        
        if (norm_vector == Inf){
          norm_vector = 1e+308
        } else {
          norm_vector = norm_vector
        } 
        return(norm_vector)
      }
      
      # One vector
      one.vec.N = rep(1,N) 
      # Identity matrix
      I.N = diag(one.vec.N) 
      
      # Richard model
      f = function(t, theta.1,theta.2, theta.3, xi){
        # (Original) Richard model
        # theta.1: K : final epidemic size : real number
        # theta.2: r : intrinsic growth rate : real number
        # theta.3: tau : disease turning point : real number
        # xi: shape parameter (measuring deviation from symmetric, xi = 1 => SYMMETRIC)
        res = theta.1/( 1 + xi*exp(-theta.2*(t - theta.3)))^(1/xi)
        return(res)
      }
      
      # T_i-dimensional vector for Richard model
      f.i.vec = function(i,theta.1.i,theta.2.i,theta.3.i, xi.i){
        res = matrix(data = f(c(1:T.days), theta.1 = theta.1.i, theta.2 = theta.2.i, theta.3 = theta.3.i, xi = xi.i), nrow = T.days, ncol = 1) 
        return(res)
      } 
      
      # Ingredients for bulk updater for theta.1.vec
      h = function(t, theta.2, theta.3, xi){
        res = 1/( 1 + xi*exp(-theta.2*(t - theta.3)))^(1/xi)
        return(res)
      }
      
      h.i.vec = function(i,theta.2.i,theta.3.i,xi.i){
        res = matrix(data = h(c(1:T.days), theta.2 = theta.2.i, theta.3 = theta.3.i, xi = xi.i), nrow = T.days, ncol = 1) 
        return(res)
      } 
      
      r = function(i, theta.2.i,theta.3.i, xi.i){
        res = t(y(i))%*%h.i.vec(i=i,theta.2.i=theta.2.i,theta.3.i=theta.3.i, xi.i=xi.i)
        return(res)
      }
      
      r.vec = function(theta.2.vec, theta.3.vec, xi.vec){
        temp = c()
        for (i in 1:N) {
          temp[i] = r(i = i, theta.2.i = theta.2.vec[i],theta.3.i = theta.3.vec[i],xi.i = xi.vec[i])
        }
        res = matrix(data = temp, nrow = N, ncol = 1)
        return(res)
      }
      
      H.mat = function(theta.2.vec, theta.3.vec, xi.vec){
        temp = c()
        for (i in 1:N) {
          temp[i] = norm_vec(x = h.i.vec(i = i, theta.2.i = theta.2.vec[i], theta.3.i = theta.3.vec[i], xi.i = xi.vec[i]))^2
        }
        res = diag(temp)
        return(res)
        
      }
      
      # Ingredients to calculate criterion function for MH to update theta.2.vec
      f.2.i = function(i, theta.2.i, old.theta.2.i,theta.1.i,theta.3.i, xi.i){
        temp.1 = f.i.vec(i = i, theta.2.i = theta.2.i, theta.1.i = theta.1.i, theta.3.i = theta.3.i, xi.i = xi.i)
        temp.2 = f.i.vec(i = i, theta.2.i = old.theta.2.i, theta.1.i = theta.1.i, theta.3.i = theta.3.i, xi.i = xi.i)
        res = temp.1 - temp.2
        return(res)
      }
      g.2.i = function(i, theta.2.i, old.theta.2.i,theta.1.i,theta.3.i, xi.i){
        temp.1 = norm_vec(x = f.i.vec(i = i, theta.2.i = theta.2.i, theta.1.i = theta.1.i, theta.3.i = theta.3.i, xi.i = xi.i))^2 
        temp.2 = norm_vec(x = f.i.vec(i = i, theta.2.i = old.theta.2.i, theta.1.i = theta.1.i, theta.3.i = theta.3.i, xi.i = xi.i))^2  
        res = temp.1 - temp.2
        return(res)
      }
      log.Likelihood.ft.2 = function(i,theta.2.i, old.theta.2.i, theta.1.i, theta.3.i, xi.i, sigma.sq){
        temp.1 = sum(t(y(i))%*%f.2.i(i = i,theta.2.i=theta.2.i,old.theta.2.i=old.theta.2.i,theta.1.i=theta.1.i,theta.3.i=theta.3.i, xi.i = xi.i))
        temp.2 = g.2.i(i = i,theta.2.i=theta.2.i,old.theta.2.i=old.theta.2.i,theta.1.i=theta.1.i,theta.3.i=theta.3.i, xi.i = xi.i)  
        res = (1/sigma.sq)*(temp.1 - (1/2)*temp.2)
        return(res)
      }
      alpha.ft.2 = function(i = i, theta.2.i, old.theta.2.i, theta.1.i, theta.3.i, xi.i, sigma.sq, alpha.2, sigma.2.sq, beta.2.vec){
        temp = exp(log.Likelihood.ft.2(i = i, theta.2.i = theta.2.i, old.theta.2.i = old.theta.2.i, theta.1.i = theta.1.i, theta.3.i = theta.3.i, xi.i = xi.i, sigma.sq = sigma.sq) +
                     (1/sigma.2.sq)*((alpha.2+X[i,]%*%beta.2.vec)*(theta.2.i-old.theta.2.i) - (1/2)*(theta.2.i^2 - old.theta.2.i^2)) )
        res = max(min(temp,1),1e-10) 
        return(res)
      }
      
      
      # Ingredients to calculate criterion function for MH to update theta.3.vec
      f.3.i = function(i, theta.3.i, old.theta.3.i,theta.1.i,theta.2.i, xi.i){
        temp.1 = f.i.vec(i = i, theta.3.i = theta.3.i, theta.1.i = theta.1.i, theta.2.i = theta.2.i, xi.i = xi.i)
        temp.2 = f.i.vec(i = i, theta.3.i = old.theta.3.i, theta.1.i = theta.1.i, theta.2.i = theta.2.i, xi.i = xi.i)        
        res = temp.1 - temp.2
        return(res)
      }
      g.3.i = function(i, theta.3.i, old.theta.3.i,theta.1.i,theta.2.i, xi.i){
        temp.1 = norm_vec(x = f.i.vec(i = i, theta.3.i = theta.3.i, theta.1.i = theta.1.i, theta.2.i = theta.2.i ,xi.i = xi.i))^2 
        temp.2 = norm_vec(x = f.i.vec(i = i, theta.3.i = old.theta.3.i, theta.1.i = theta.1.i, theta.2.i = theta.2.i ,xi.i = xi.i))^2  
        res = temp.1 - temp.2
        return(res)
      }
      log.Likelihood.ft.3 = function(i, theta.3.i, old.theta.3.i, theta.1.i, theta.2.i, xi.i, sigma.sq){
        temp.1 = sum(t(y(i))%*%f.3.i(i = i,theta.3.i=theta.3.i,old.theta.3.i=old.theta.3.i,theta.1.i=theta.1.i,theta.2.i=theta.2.i, xi.i = xi.i))
        temp.2 = g.3.i(i = i,theta.3.i=theta.3.i,old.theta.3.i=old.theta.3.i,theta.1.i=theta.1.i,theta.2.i=theta.2.i, xi.i = xi.i)  
        res = (1/sigma.sq)*(temp.1 - (1/2)*temp.2)
        return(res)
      }
      alpha.ft.3 = function(i = i, theta.3.i, old.theta.3.i, theta.1.i, theta.2.i, xi.i, sigma.sq, alpha.3, sigma.3.sq, beta.3.vec){
        temp = exp(log.Likelihood.ft.3(i = i, theta.3.i = theta.3.i, old.theta.3.i = old.theta.3.i, theta.1.i = theta.1.i, theta.2.i = theta.2.i, xi.i = xi.i, sigma.sq = sigma.sq) +
                     (1/sigma.3.sq)*((alpha.3+X[i,]%*%beta.3.vec)*(theta.3.i-old.theta.3.i) - (1/2)*(theta.3.i^2 - old.theta.3.i^2)) )
        res = max(min(temp,1),1e-10) 
        return(res)
      }
      
      # Ingredients for ESS to sample from eta : eta = log(xi)
      f.eta.i = function(i, eta.i, old.eta.i,theta.1.i,theta.2.i, theta.3.i){
        xi.i = exp(eta.i) 
        old.xi.i = exp(old.eta.i) 
        temp.1 = f.i.vec(i = i, xi.i = xi.i, theta.1.i = theta.1.i, theta.2.i = theta.2.i, theta.3.i = theta.3.i)
        temp.2 = f.i.vec(i = i, xi.i = old.xi.i, theta.1.i = theta.1.i, theta.2.i = theta.2.i, theta.3.i = theta.3.i)        
        res = temp.1 - temp.2
        return(res)
      }
      g.eta.i = function(i, eta.i, old.eta.i,theta.1.i,theta.2.i, theta.3.i){
        xi.i = exp(eta.i) 
        old.xi.i = exp(old.eta.i) 
        temp.1 = norm_vec(x = f.i.vec(i = i, xi.i = xi.i, theta.1.i = theta.1.i, theta.2.i = theta.2.i, theta.3.i = theta.3.i))^2 
        temp.2 = norm_vec(x = f.i.vec(i = i, xi.i = old.xi.i, theta.1.i = theta.1.i, theta.2.i = theta.2.i, theta.3.i = theta.3.i))^2  
        res = temp.1 - temp.2
        return(res)
      }
      log.Likelihood.ft.eta = function(i, eta.i, old.eta.i,theta.1.i,theta.2.i, theta.3.i, sigma.sq){
        temp.1 = sum(t(y(i))%*% f.eta.i(i = i, eta.i = eta.i, old.eta.i = old.eta.i, theta.1.i = theta.1.i, theta.2.i = theta.2.i, theta.3.i = theta.3.i))
        temp.2 = g.eta.i(i = i, eta.i = eta.i, old.eta.i = old.eta.i, theta.1.i = theta.1.i, theta.2.i = theta.2.i, theta.3.i = theta.3.i)  
        res = (1/sigma.sq)*(temp.1 - (1/2)*temp.2)
        return(res)
      }
      alpha.ft.eta = function(i, eta.i, old.eta.i,theta.1.i,theta.2.i, theta.3.i, sigma.sq){
        temp = exp(log.Likelihood.ft.eta(i = i,eta.i = eta.i, old.eta.i = old.eta.i, theta.1.i = theta.1.i, theta.2.i = theta.2.i, theta.3.i = theta.3.i, sigma.sq = sigma.sq))
        res = max(min(temp,1),1e-10) 
        return(res)
      }
      
      # Horseshoe prior
      # Sampling from multivariate Guassian distribution
      rmvt.Rue.sample = function(Q, b){
        # Goal:
        # Sample from beta = N[mu, Sigma]
        # such that
        # mu = solve(Q)%*%b # p dim vector
        # Sigma = solve(Q) # p by p matrix
        
        # Q : p by p matrix, Precision matrix
        # b : p dim vector
        
        # Useful 1. when n >>> p (i.e. Number of data is more than covariate)
        #        2. Possibly, We want to utilize precision structure
        #        3. Use cholesky and avoiding inverting precision matrix by solving three linear equations
        p = dim(Q)[1]
        
        # Step 1
        L = t(chol(Q))
        
        # Step 2
        z = rnorm(n = p ,mean = 0,sd = 1)
        
        # Step 3
        y = solve(t(L), z)
        
        # Step 4
        v = solve(L, b)
        
        # Step 5
        theta = solve(t(L), v)
        
        # Step 6
        beta = y + theta
        
        return(beta)
        
      }
      rmvt.Anirban.sample = function(PHI, alpha, D.entries, fast.computation = TRUE ){
        # Goal:
        # Sample from N[mu, Sigma]
        # such that
        # mu = Sigma%*%t(PHI)%*%alpha # p dim vector
        # Sigma = solve( t(PHI)%*%PHI + solve(D) ) # p by p matrix
        # PHI : n by p matrix 
        # alpha : n dim vector 
        # D : p by p diagonal matrix 
        # Useful 1. when p >>> n (i.e. Number of covariates are more than number of data)
        #        2. We know how to sample from N[0,D] and solve(D) is easy to compute
        #        3. We don't want to use precisio matrix based sampling such as Rue's algorithm
        
        # Original algorithm
        if (fast.computation == FALSE){
          
          p = length(D.entries) # number of covariates
          n = dim(PHI)[1]       # number of obs
          D = diag(D.entries)   # p by p diagonal matrix
          # Step1
          u = sqrt(D.entries)*rnorm(n = p)
          delta = rnorm(n = n)
          # Step2
          v = PHI%*%u + delta
          # Step3
          w = solve(PHI %*% D %*% t(PHI) + diag(n), alpha - v )
          # Step4
          theta = u + D %*% t(PHI) %*% w
          
        }
        
        if (fast.computation == TRUE){
          # Fast computaton of the original algorithm
          # Motivated by Van der Pas
          # idea: 
          # 1. D %*% t(PHI) is used two times. in step 3 and step 4
          #    D = diag(D.entries) : p by p diagonal matrix
          #    t(PHI) : p by n matrix
          #   In R, D %*% t(PHI) = as.numeric(D.entries) * t(PHI) = U.mat : parellel computation
          
          p = length(D.entries) # number of covariates
          n = dim(PHI)[1]       # number of obs
          D = diag(D.entries)   # p by p diagonal matrix
          
          I_N = diag(N)
          l0 = rep(0, p)
          l2 = rep(1, p)
          
          # Step1
          u = sqrt(D.entries)*rnorm(n = p)
          U.mat = as.numeric(D.entries) * t(PHI)
          # Step2
          v = PHI %*% u + rnorm(n = n)
          # Step3
          w = solve(PHI %*% U.mat + I_N, alpha - v )
          # Step4
          theta = u + U.mat %*% w
          
        }
        
        
        return(theta)
        
      }
      # Ingredient of slice sampler
      updated.x = function(old.x, a,b){
        
        # library(truncdist)
        # Goal: sampling from inverse gamma distribution
        # x ~ pi(x) \propto IG[x|a,b] * g(x) such that g(x) = x/(1+x)
        
        # Step 1 : u|x ~ unif(0,g(x))
        u = runif(n = 1, min = 0, max = old.x/(1+old.x)) 
        
        # Step 2 : x|u ~ Trucated inverse gamma distribution
        x = 1/rtrunc(n=1, spec = "gamma", shape = a, rate = b, a = 0, b = (1-u)/u )
        
        return(x)
      }
      
    }
    
    # Step 1 : updating theta.1.vec, theta.2.vec, and theta.3.vec
    {
      # 1-i : theta.1.vec (Closed-form update)
      {
        Sigma.theta.1.vec = solve((1/sigma.sq[s])*H.mat(theta.2.vec = theta.2.vec[,s], theta.3.vec = theta.3.vec[,s], xi.vec = xi.vec[,s]) +
                                    (1/sigma.1.sq[s])*I.N)
        mu.theta.1.vec = Sigma.theta.1.vec%*%((1/sigma.sq[s])*r.vec(theta.2.vec = theta.2.vec[,s],theta.3.vec = theta.3.vec[,s], xi.vec = xi.vec[,s]) +
                                    (1/sigma.1.sq[s])*(one.vec.N*alpha.1[s] + X%*%beta.1.vec[,s]))
        theta.1.vec[,(s+1)] = mvtnorm::rmvnorm(n=1, mean = mu.theta.1.vec, sigma = Sigma.theta.1.vec)
      }
      # 1-ii : theta.2.vec (MH)
      {
        for (i in 1:N){
          # Step 1: proposal step
          new.theta.2.i = rnorm(n = 1, mean = theta.2.vec[i,s], sd = sqrt(pro.var.theta.2))
          # Step 2: calculate acceptance ratio
          temp.ratio = alpha.ft.2(i = i, theta.2.i = new.theta.2.i, 
                                  old.theta.2.i = theta.2.vec[i,s],
                                  theta.1.i = theta.1.vec[i,(s+1)],
                                  theta.3.i = theta.3.vec[i,s],
                                  xi.i = xi.vec[i,s],
                                  sigma.sq = sigma.sq[s],
                                  alpha.2 = alpha.2[s],
                                  sigma.2.sq = sigma.2.sq[s], 
                                  beta.2.vec = beta.2.vec[,s])
          
          # Step 3: Criteria
          u = runif(n = 1, min = 0, max = 1)
          if (u <= temp.ratio){
            theta.2.vec[i,(s+1)] = new.theta.2.i
          }else{
            theta.2.vec[i,(s+1)] = theta.2.vec[i,s]   
          }  
        }
      }
      # 1-iii :theta.3.vec (MH)
      {
        
        for(i in 1:N){
          # Step 1: proposal step
          new.theta.3.i = rnorm(n = 1, mean = theta.3.vec[i,s], sd = sqrt(pro.var.theta.3))
          # Step 2: calculate acceptance ratio
          temp.ratio = alpha.ft.3(i = i,theta.3.i = new.theta.3.i, 
                                  old.theta.3.i = theta.3.vec[i,s], 
                                  theta.1.i = theta.1.vec[i,(s+1)],
                                  theta.2.i = theta.2.vec[i,(s+1)],
                                  xi.i = xi.vec[i,s],
                                  sigma.sq = sigma.sq[s],
                                  alpha.3 = alpha.3[s],
                                  sigma.3.sq = sigma.3.sq[s],
                                  beta.3.vec = beta.3.vec[,s])
          # Step 3: Criteria
          u = runif(n = 1, min = 0, max = 1)
          if (u <= temp.ratio){
            theta.3.vec[i,(s+1)] = new.theta.3.i
          }else{
            theta.3.vec[i,(s+1)] = theta.3.vec[i,s] 
          }
        }
      }
      # 1-iv : xi.vec (ESS)
      {
        for(i in 1:N){
          # step 1: variable change
          old.eta.i = log(xi.vec[i,s]) 
          # step 2: ESS: eta.i ~ \pi(eta.i|-)
          {
            
            # old.eta.i   : previous realization for the eta.i
            # eta.i.star  : proposed eta.i in ESS
            # new.eta.i   : accepted eta.i
            
            # ESS:1 Choose an ellipse:
            nu = rnorm(n = 1, mean = mu, sd = sqrt(rho.sq))
            # ESS:2 Define a criterion function:
            # Defined above
            # ESS:3 Choose a threshold and fix:
            u = runif(n = 1, min = 0, max = 1)
            # ESS:4 Draw an initial proposal:
            theta = runif(n = 1, min = -pi, max = pi)
            eta.i.star = (old.eta.i-mu)*cos(theta) + (nu -mu)*sin(theta) + mu
            
            # ESS:5 ESS core step
            if (u < alpha.ft.eta(i = i, eta.i = eta.i.star, old.eta.i = old.eta.i, theta.1.i = theta.1.vec[i,(s+1)],theta.2.i = theta.2.vec[i,(s+1)],theta.3.i = theta.3.vec[i,(s+1)],sigma.sq = sigma.sq[s])){
              new.eta.i = eta.i.star
            }else{
              # Define the bracket: 
              theta.min = -pi ; theta.max = pi 
              while (u >= alpha.ft.eta(i = i, eta.i = eta.i.star, old.eta.i = old.eta.i, theta.1.i = theta.1.vec[i,(s+1)],theta.2.i = theta.2.vec[i,(s+1)],theta.3.i = theta.3.vec[i,(s+1)],sigma.sq = sigma.sq[s])){
                # Shrink the bracket and try a new point:
                if (theta > 0) { theta.max =  theta} else { theta.min = theta}
                theta = runif(n = 1, min = theta.min , max = theta.max)
                eta.i.star = (old.eta.i-mu)*cos(theta) + (nu - mu)*sin(theta) + mu
              }
              new.eta.i = eta.i.star
            }
            
          }
          # step 3: transform-back
          xi.vec[i,(s+1)] = exp(new.eta.i) 
        }
      }
    }
    
    # Step 2 : updating sigma.sq
    {
      temp.1 = N*T.days/2 + varrho
      temp.2 = c()
      for(i in 1:N){
        temp.2[i] = norm_vec(x = y(i), y = f.i.vec(i = i, theta.1.i = theta.1.vec[i,(s+1)],theta.2.i = theta.2.vec[i,(s+1)],theta.3.i = theta.3.vec[i,(s+1)], xi.i = xi.vec[i,(s+1)]))^2
      }
      temp.3 = (1/2)*sum(temp.2) + varrho
      sigma.sq[s+1] = 1/rgamma(n = 1, shape = temp.1, rate = temp.3)
    }
    
    # Step 3 : updating alpha.1, alpha.2, and alpha.3
    {
      # 3-i : alpha.1
      {
        temp.1 = (1/N)*t(one.vec.N)%*%(theta.1.vec[,(s+1)]-X%*%beta.1.vec[,s])
        temp.2 = sqrt(sigma.1.sq[s]/N)
        alpha.1[s+1] = rnorm(n = 1, mean = temp.1, sd = temp.2)
      }
      # 3-ii : alpha.2
      {
        temp.1 = (1/N)*t(one.vec.N)%*%(theta.2.vec[,(s+1)]-X%*%beta.2.vec[,s])
        temp.2 = sqrt(sigma.2.sq[s]/N)  
        alpha.2[s+1] = rnorm(n = 1, mean = temp.1, sd = temp.2)
      }
      # 3-iii : alpha.3
      {
        temp.1 = (1/N)*t(one.vec.N)%*%(theta.3.vec[,(s+1)]-X%*%beta.3.vec[,s])
        temp.2 = sqrt(sigma.3.sq[s]/N)  
        alpha.3[s+1] = rnorm(n = 1, mean = temp.1, sd = temp.2)  
      }
    }
    
    # Step 4 : updating beta.1.vec, beta.2.vec, and beta.3.vec
    {
      # 4-i : beta.1.vec
      {
        Q =  (1/sigma.1.sq[s])*(t(X)%*%X + diag(1/(tau.1[s]*lambda.1.vec[,s])^2))
        b = (1/sigma.1.sq[s])*(t(X)%*%(theta.1.vec[,(s+1)]-one.vec.N*alpha.1[s+1]))
        beta.1.vec[,(s+1)] = rmvt.Rue.sample(Q = Q, b = b)
      }
      # 4-ii : beta.2.vec
      {
        Q =  (1/sigma.2.sq[s])*(t(X)%*%X + diag(1/(tau.2[s]*lambda.2.vec[,s])^2))
        b = (1/sigma.2.sq[s])*(t(X)%*%(theta.2.vec[,(s+1)]-one.vec.N*alpha.2[s+1]))
        beta.2.vec[,(s+1)] = rmvt.Rue.sample(Q = Q, b = b)
      }
      # 4-iii : beta.3.vec
      {
        Q =  (1/sigma.3.sq[s])*(t(X)%*%X + diag(1/(tau.3[s]*lambda.3.vec[,s])^2))
        b = (1/sigma.3.sq[s])*(t(X)%*%(theta.3.vec[,(s+1)]-one.vec.N*alpha.3[s+1]))
        beta.3.vec[,(s+1)] = rmvt.Rue.sample(Q = Q, b = b)  
      }
    }
    
    # Step 5 : updating sigma.1.sq, sigma.2.sq, and sigma.3.sq
    {
      # 5-i : sigma.1.sq
      {
        temp.1 = (N+p)/2 + varrho
        temp.2 = norm_vec(x = theta.1.vec[,(s+1)], y = one.vec.N*alpha.1[s+1]+X%*%beta.1.vec[,(s+1)])
        temp.3 = t(beta.1.vec[,(s+1)])%*%diag(1/(tau.1[s]*lambda.1.vec[,s])^2)%*%beta.1.vec[,(s+1)]
        temp.4 = (1/2)*(temp.2^2 + temp.3) + varrho
        sigma.1.sq[s+1] = 1/rgamma(n = 1, shape = temp.1, rate = temp.4) 
      }
      # 5-ii : sigma.2.sq
      {
        temp.1 = (N+p)/2 + varrho
        temp.2 = norm_vec(x = theta.2.vec[,(s+1)], y = one.vec.N*alpha.2[s+1]+X%*%beta.2.vec[,(s+1)])
        temp.3 = t(beta.2.vec[,(s+1)])%*%diag(1/(tau.2[s]*lambda.2.vec[,s])^2)%*%beta.2.vec[,(s+1)]
        temp.4 = (1/2)*(temp.2^2 + temp.3) + varrho
        sigma.2.sq[s+1] = 1/rgamma(n = 1, shape = temp.1, rate = temp.4) 
      }
      # 5-iii : sigma.3.sq
      {
        temp.1 = (N+p)/2 + varrho
        temp.2 = norm_vec(x = theta.3.vec[,(s+1)], y = one.vec.N*alpha.3[s+1]+X%*%beta.3.vec[,(s+1)])
        temp.3 = t(beta.3.vec[,(s+1)])%*%diag(1/(tau.3[s]*lambda.3.vec[,s])^2)%*%beta.3.vec[,(s+1)]
        temp.4 = (1/2)*(temp.2^2 + temp.3) + varrho
        sigma.3.sq[s+1] = 1/rgamma(n = 1, shape = temp.1, rate = temp.4)   
      }
    }
    
    # Step 6 : updating lambda.1.vec, lambda.2.vec, and lambda.3.vec
    {
      # 6-i : lambda.1.vec 
      {
        # 6-i-a : transformation
        eta.1.vec = lambda.1.vec[,s]^2
        # 6-i-b : slice sampler
        updated.eta.1.vec = c()
        for (j in 1:p){
          updated.eta.1.vec[j] = updated.x(old.x = eta.1.vec[j],a = 1,
                                           b = beta.1.vec[j,(s+1)]^2/(2*sigma.1.sq[s+1]*tau.1[s]^2))
        }
        # 6-i-c : transformation back
        lambda.1.vec[,(s+1)] = sqrt(updated.eta.1.vec)
      }
      # 6-ii : lambda.2.vec 
      {
        # 6-ii-a : transformation
        eta.2.vec = lambda.2.vec[,s]^2
        # 6-ii-b : slice sampler
        updated.eta.2.vec = c()
        for (j in 1:p){
          updated.eta.2.vec[j] = updated.x(old.x = eta.2.vec[j],a = 1, b = beta.2.vec[j,(s+1)]^2/(2*sigma.2.sq[s+1]*tau.2[s]^2))
        }
        # 6-ii-c : transformation back
        lambda.2.vec[,(s+1)] = sqrt(updated.eta.2.vec)
      }
      # 6-iii : lambda.3.vec 
      {
        # 6-iii-a : transformation
        eta.3.vec = lambda.3.vec[,s]^2
        # 6-iii-b : slice sampler
        updated.eta.3.vec = c()
        for (j in 1:p){
          updated.eta.3.vec[j] = updated.x(old.x = eta.3.vec[j],a = 1, 
                                           b = beta.3.vec[j,(s+1)]^2/(2*sigma.3.sq[s+1]*tau.3[s]^2))
        }
        # 6-iii-c : transformation back
        lambda.3.vec[,(s+1)] = sqrt(updated.eta.3.vec) 
      }
    }
    
    # Step 7 : updating tau.1, tau.2, and tau.3
    {
      # 7-i : update tau.1
      {
        # 7-i-a : transformation
        omega.1 = tau.1[s]^2
        # 7-i-b : slice sampler
        a = (p+1)/2
        b = (1/(2*sigma.1.sq[s+1]))*t(beta.1.vec[,(s+1)])%*%diag(1/lambda.1.vec[,(s+1)]^2)%*%beta.1.vec[,(s+1)]
        updated.omega.1 = updated.x(old.x = omega.1,a = a, b = b)
        # 7-i-c : transformation back
        tau.1[s+1] = sqrt(updated.omega.1)
      }
      # 7-ii : update tau.2
      {
        # 7-ii-a : transformation
        omega.2 = tau.2[s]^2
        # 7-ii-b : slice sampler
        a = (p+1)/2
        b = (1/(2*sigma.2.sq[s+1]))*t(beta.2.vec[,(s+1)])%*%diag(1/lambda.2.vec[,(s+1)]^2)%*%beta.2.vec[,(s+1)]
        updated.omega.2 = updated.x(old.x = omega.2,a = a, b = b)
        # 7-ii-c : transformation back
        tau.2[s+1] = sqrt(updated.omega.2)
      }
      # 7-iii : update tau.3
      {
        # 7-iii-a : transformation
        omega.3 = tau.3[s]^2
        # 7-iii-b : slice sampler
        a = (p+1)/2
        b = (1/(2*sigma.3.sq[s+1]))*t(beta.3.vec[,(s+1)])%*%diag(1/lambda.3.vec[,(s+1)]^2)%*%beta.3.vec[,(s+1)]
        updated.omega.3 = updated.x(old.x = omega.3,a = a, b = b)
        # 7-iii-c : transformation back
        tau.3[s+1] = sqrt(updated.omega.3)
      }
    }
    
    remainder = s%%1000 
    if(remainder == 0){
      #print(paste("no of iterations is", s))  
      mc.index = seq(from = burn + 1, to = burn + nmc, by = thin)
      #print(paste("no of curves with negative slope is", sum(rowMeans(theta.2.vec[,mc.index]) < 0)))
    }
    
  }
  
  # Print-out results
  {
    mc.index = seq(from = burn + 1, to = burn + nmc, by = thin)
    thinned.theta.1.vec = theta.1.vec[,mc.index]
    thinned.theta.2.vec = theta.2.vec[,mc.index]
    thinned.theta.3.vec = theta.3.vec[,mc.index]
    thinned.xi.vec = xi.vec[,mc.index]
    thinned.alpha.1 = alpha.1[mc.index]
    thinned.alpha.2 = alpha.2[mc.index]
    thinned.alpha.3 = alpha.3[mc.index]
    thinned.beta.1.vec = beta.1.vec[,mc.index]
    thinned.beta.2.vec = beta.2.vec[,mc.index]
    thinned.beta.3.vec = beta.3.vec[,mc.index]
    thinned.sigma.sq = sigma.sq[mc.index]
    thinned.sigma.1.sq = sigma.1.sq[mc.index]
    thinned.sigma.2.sq = sigma.2.sq[mc.index]
    thinned.sigma.3.sq = sigma.3.sq[mc.index]
    
    res = list(thinned.theta.1.vec = thinned.theta.1.vec,
               thinned.theta.2.vec = thinned.theta.2.vec,
               thinned.theta.3.vec = thinned.theta.3.vec,
               thinned.xi.vec = thinned.xi.vec,
               thinned.alpha.1 = thinned.alpha.1,
               thinned.alpha.2 = thinned.alpha.2,
               thinned.alpha.3 = thinned.alpha.3,
               thinned.beta.1.vec = thinned.beta.1.vec,
               thinned.beta.2.vec = thinned.beta.2.vec,
               thinned.beta.3.vec = thinned.beta.3.vec, 
               thinned.sigma.sq = thinned.sigma.sq,
               thinned.sigma.1.sq = thinned.sigma.1.sq,
               thinned.sigma.2.sq = thinned.sigma.2.sq,
               thinned.sigma.3.sq = thinned.sigma.3.sq,
               mu = mu,
               rho.sq = rho.sq)
    
    return(res)
  }
}
