# Supplementary material for: Estimation of COVID-19 spread curves integrating global data and borrowing information
Source: PLoS One. 2020 Jul 29;15(7):e0236860. doi: 10.1371/journal.pone.0236860 (PMC7390340; doi:10.1371/journal.pone.0236860)
Supplement: S1 File — (ZIP) [file pone.0236860.s005.zip › S1_File/functions/flat_time_point.R]

flat_time_point = function(theta.1,theta.2,theta.3,xi,gamma = 0.99){
  nomi = log((1/xi) * ( (1/(gamma))^{xi} -1 ) )
  denom = theta.2
  res = theta.3 - nomi/denom
  return(res)
}
